# Supplementary material for: ﻿Two new species of Meliola (Meliolales, Sordariomycetes) from Guizhou Province, China
Source: MycoKeys. 2025 Sep 15;122:223–36. doi: 10.3897/mycokeys.122.161471 (PMC12455215; doi:10.3897/mycokeys.122.161471)
Supplement: XML Treatment for Meliola liboense [file mycokeys.122.161471-treatment1.xml]

<!DOCTYPE tp:taxon-treatment
  PUBLIC "-//TaxonX//DTD Taxonomic Treatment Publishing DTD v0 20100105//EN" "tax-treatment-NSO.dtd">
<tp:taxon-treatment xmlns:tp="http://www.plazi.org/taxpub"><tp:treatment-meta><kwd-group><label>Taxon classification</label><kwd>
              <named-content content-type="kingdom">Fungi</named-content>
            </kwd><kwd>
              <named-content content-type="order">Meliolales</named-content>
            </kwd><kwd>
              <named-content content-type="family">Meliolaceae</named-content>
            </kwd></kwd-group><mixed-citation publication-type="journal"><person-group><name><surname>Feng</surname><given-names>Yuzhe</given-names></name><name><surname>Liu</surname><given-names>Yuwei</given-names></name><name><surname>Hongsanan</surname><given-names>Sinang</given-names></name><name><surname>Tarafder</surname><given-names>Entaj</given-names></name><name><surname>Deng</surname><given-names>Xiaolu</given-names></name><name><surname>Yang</surname><given-names>Tian</given-names></name><name><surname>Sun</surname><given-names>Jipeng</given-names></name><name><surname>Wen</surname><given-names>Ting-Chi</given-names></name><name><surname>Zeng</surname><given-names>Xiang-Yu</given-names></name><name><surname>Liu</surname><given-names>Fengquan</given-names></name></person-group><article-title>﻿Two new species of <italic><tp:taxon-name><tp:taxon-name-part taxon-name-part-type="genus" reg="Meliola">Meliola</tp:taxon-name-part></tp:taxon-name></italic> (<tp:taxon-name><tp:taxon-name-part taxon-name-part-type="order">Meliolales</tp:taxon-name-part></tp:taxon-name>, <tp:taxon-name><tp:taxon-name-part taxon-name-part-type="class">Sordariomycetes</tp:taxon-name-part></tp:taxon-name>) from Guizhou Province, China</article-title><source>MycoKeys</source><day>15</day><month>09</month><year>2025</year><volume>122</volume><fpage>223</fpage><lpage>236</lpage><pub-id pub-id-type="doi">10.3897/mycokeys.122.161471</pub-id></mixed-citation></tp:treatment-meta><tp:nomenclature><label>﻿</label><tp:taxon-name><object-id xmlns:xlink="http://www.w3.org/1999/xlink" content-type="arpha" xlink:type="simple">D96926B7-0C85-5EE5-AF8F-D83A0EFC16B7</object-id>
            <tp:taxon-name-part taxon-name-part-type="genus" reg="Meliola">Meliola</tp:taxon-name-part>
            <tp:taxon-name-part taxon-name-part-type="species" reg="liboense">liboense</tp:taxon-name-part>
            <object-id xmlns:xlink="http://www.w3.org/1999/xlink" xlink:type="simple">Index Fungorum: IF903772</object-id>
          </tp:taxon-name><tp:taxon-authority>Y.Z. Feng &amp; X.Y. Zeng</tp:taxon-authority><tp:taxon-status xmlns:xlink="http://www.w3.org/1999/xlink" xlink:type="simple">sp. nov.</tp:taxon-status><xref ref-type="fig" rid="F2">Fig. 2</xref></tp:nomenclature><tp:treatment-sec sec-type="etymology" id="SECID0EVPBG"><title>Etymology.</title><p>in reference to the location (Libo County) where the specimen was collected.</p></tp:treatment-sec><tp:treatment-sec sec-type="description" id="SECID0E1PBG"><title>Description.</title><p><bold><italic>Parasitic</italic></bold> on the surface of living leaves. Colonies 2–7 mm in diameter, hypophyllous, sometimes epiphyllous, black, dense to subdense. <bold><italic>Hyphae</italic></bold> superficial, straight to substraight, branched, septate, darker at septa, each cell 21–29 µm (x̄ = 25 µm, n = 10) long, with dark brown setae. <bold><italic>Hyphal setae</italic></bold> 132–227 µm long, scattered, denser around ascomata, straight, 2‐dentate, acute. Appressoria 13.2–16.7 × 8.1–12 µm (x̄ = 15.2 × 9.7 µm, n = 20), 2-celled, brown, clavate, straight to curved, formed near septa, alternate to unilateral, antrorse. <bold>Sexual morph: <italic>Ascomata</italic></bold> up to 120.8 µm in diameter, subdense, scattered, dark brown, globose to subglobose, outer wall rough, with a central ostiole and basal setae. <bold><italic>Asci</italic></bold> unitunicate, 2–3-spored, ovoid at young state, asci wall attenuated or broken when mature, without a fixed shape. <bold><italic>Ascospores</italic></bold> 39.4–47.6 × 12.6–17.9 µm (x̄ = 42.7 × 16.1 µm, n = 22), hyaline when young, becoming dark brown when mature, 4‐septate, constricted at the septa, rounded at both ends, smooth‐walled. Asexual morph not observed.</p><fig id="F2" position="float" orientation="portrait"><object-id xmlns:xlink="http://www.w3.org/1999/xlink" content-type="doi" xlink:type="simple">10.3897/mycokeys.122.161471.figure2</object-id><object-id xmlns:xlink="http://www.w3.org/1999/xlink" content-type="arpha" xlink:type="simple">3D13F347-3BB7-5EEA-A1D4-1B23CB5A5BE6</object-id><label>Figure 2.</label><caption><p><italic><tp:taxon-name><tp:taxon-name-part taxon-name-part-type="genus" reg="Meliola">Meliola</tp:taxon-name-part> <tp:taxon-name-part taxon-name-part-type="species" reg="liboense">liboense</tp:taxon-name-part></tp:taxon-name></italic> (IFRD99008). a. Fresh leaf of <italic><tp:taxon-name><tp:taxon-name-part taxon-name-part-type="genus" reg="Lindera">Lindera</tp:taxon-name-part></tp:taxon-name></italic> sp.; b. Colonies on the leaf surface; c. Ascomata on the leaf surface; d. Ascomata; e, f. Reticulate hyphae with appressoria and phialides; g. Apex of setae; h. Hyphal setae; i, j. Asci; k-m. Ascospores. Scale bars: 2000 μm (b); 200 μm (c); 50 μm (d); 100 μm (e, i-m); 20 μm (f, g); 50 μm (h).</p></caption><graphic xmlns:xlink="http://www.w3.org/1999/xlink" xlink:href="mycokeys-122-223-g002.jpg" position="float" orientation="portrait" xlink:type="simple" id="oo_1416736.jpg"><uri content-type="original_file" xlink:type="simple">https://binary.pensoft.net/fig/1416736</uri></graphic></fig></tp:treatment-sec><tp:treatment-sec sec-type="material" id="SECID0EURBG"><title>Material examined.</title><p>China • Guizhou Province, Libo County, <named-content xmlns:xlink="http://www.w3.org/1999/xlink" content-type="dwc:verbatimCoordinates" xlink:type="simple"><named-content content-type="geo-json" specific-use="{&#34;type&#34;:&#34;Point&#34;,&#34;coordinates&#34;:[107.936111,25.308889]}" id="NCID0E4RBG" xlink:type="simple">25°18'32"N, 107°56'10"E</named-content></named-content>; on living leaves of <italic><tp:taxon-name><tp:taxon-name-part taxon-name-part-type="genus" reg="Lindera">Lindera</tp:taxon-name-part></tp:taxon-name></italic> sp.; 13 Jul. 2022; Yu–Wei Liu leg.; IFRD99008 (holotype) • ibid.; IFRD900-10 • ibid.; 8 Apr. 2022; IFRD900-9.</p></tp:treatment-sec><tp:treatment-sec sec-type="notes" id="SECID0EJSBG"><title>Notes.</title><p>This collection is typical of <italic><tp:taxon-name><tp:taxon-name-part taxon-name-part-type="genus" reg="Meliola">Meliola</tp:taxon-name-part></tp:taxon-name></italic> in having hyphal setae and represents the first <italic><tp:taxon-name><tp:taxon-name-part taxon-name-part-type="genus" reg="Meliola">Meliola</tp:taxon-name-part></tp:taxon-name></italic> species with DNA sequence data from <italic><tp:taxon-name><tp:taxon-name-part taxon-name-part-type="genus" reg="Lindera">Lindera</tp:taxon-name-part></tp:taxon-name></italic>. There are 6% (541/576 nucleotides, 2 gaps) differences in the <abbrev xmlns:xlink="http://www.w3.org/1999/xlink" xlink:title="large subunit ribosomal RNA" id="ABBRID0EETBG" xlink:type="simple">LSU</abbrev> region between <italic><tp:taxon-name><tp:taxon-name-part taxon-name-part-type="genus" reg="Meliola">M.</tp:taxon-name-part> <tp:taxon-name-part taxon-name-part-type="species" reg="liboense">liboense</tp:taxon-name-part></tp:taxon-name></italic> and <italic><tp:taxon-name><tp:taxon-name-part taxon-name-part-type="genus" reg="Meliola">M.</tp:taxon-name-part> <tp:taxon-name-part taxon-name-part-type="species" reg="variaseta">variaseta</tp:taxon-name-part></tp:taxon-name></italic> and 5% (699/733 nucleotides, 6 gaps) differences in the <abbrev xmlns:xlink="http://www.w3.org/1999/xlink" xlink:title="large subunit ribosomal RNA" id="ABBRID0E5TBG" xlink:type="simple">LSU</abbrev> region between <italic><tp:taxon-name><tp:taxon-name-part taxon-name-part-type="genus" reg="Meliola">M.</tp:taxon-name-part> <tp:taxon-name-part taxon-name-part-type="species" reg="liboense">liboense</tp:taxon-name-part></tp:taxon-name></italic> and <italic><tp:taxon-name><tp:taxon-name-part taxon-name-part-type="genus" reg="Meliola">M.</tp:taxon-name-part> <tp:taxon-name-part taxon-name-part-type="species" reg="vernalis">vernalis</tp:taxon-name-part></tp:taxon-name></italic>. However, the <italic><tp:taxon-name><tp:taxon-name-part taxon-name-part-type="genus" reg="Meliola">M.</tp:taxon-name-part> <tp:taxon-name-part taxon-name-part-type="species" reg="vernalis">vernalis</tp:taxon-name-part></tp:taxon-name></italic> has larger ascomata (up to 275 μm) and longer hyphal setae (214.5–310 <italic>vs.</italic> 132–227 µm) than <italic><tp:taxon-name><tp:taxon-name-part taxon-name-part-type="genus" reg="Meliola">M.</tp:taxon-name-part> <tp:taxon-name-part taxon-name-part-type="species" reg="liboense">liboense</tp:taxon-name-part></tp:taxon-name></italic> (<xref ref-type="bibr" rid="B31">Pinho et al. 2012b</xref>). Although the original description of <italic><tp:taxon-name><tp:taxon-name-part taxon-name-part-type="genus" reg="Meliola">M.</tp:taxon-name-part> <tp:taxon-name-part taxon-name-part-type="species" reg="linderae">linderae</tp:taxon-name-part></tp:taxon-name></italic>, previously reported from the same host, is unavailable for detailed comparison, the present specimen differs clearly from known taxa based on distinct morphological traits and supported by phylogenetic analysis. Therefore, it is described herein as a new species, <italic><tp:taxon-name><tp:taxon-name-part taxon-name-part-type="genus" reg="Meliola">M.</tp:taxon-name-part> <tp:taxon-name-part taxon-name-part-type="species" reg="liboense">liboense</tp:taxon-name-part></tp:taxon-name></italic>.</p></tp:treatment-sec><ref-list><ref id="B31"><mixed-citation xmlns:xlink="http://www.w3.org/1999/xlink" xlink:type="simple"><person-group><name name-style="western"><surname>Pinho</surname><given-names>DB</given-names></name><name name-style="western"><surname>Pereira</surname><given-names>OL</given-names></name><name name-style="western"><surname>Firmino</surname><given-names>AL</given-names></name><name name-style="western"><surname>Silva</surname><given-names>M</given-names></name><name name-style="western"><surname>Ferreira-Junior</surname><given-names>WG</given-names></name><name name-style="western"><surname>Barreto</surname><given-names>RW</given-names></name></person-group> (<year>2012b</year>) <article-title>New <tp:taxon-name><tp:taxon-name-part taxon-name-part-type="family">Meliolaceae</tp:taxon-name-part></tp:taxon-name> from the Brazilian Atlantic forest 1. Species on hosts in the families <tp:taxon-name><tp:taxon-name-part taxon-name-part-type="family">Asteraceae</tp:taxon-name-part></tp:taxon-name>, <tp:taxon-name><tp:taxon-name-part taxon-name-part-type="family">Burseraceae</tp:taxon-name-part></tp:taxon-name>, <tp:taxon-name><tp:taxon-name-part taxon-name-part-type="family">Euphorbiaceae</tp:taxon-name-part></tp:taxon-name>, <tp:taxon-name><tp:taxon-name-part taxon-name-part-type="family">Fabaceae</tp:taxon-name-part></tp:taxon-name> and <tp:taxon-name><tp:taxon-name-part taxon-name-part-type="family">Sapindaceae</tp:taxon-name-part></tp:taxon-name>.</article-title><source>Mycologia</source><volume>104</volume>: <fpage>121</fpage>–<lpage>137</lpage>. <ext-link xlink:href="10.3852/10-260" ext-link-type="doi" xlink:type="simple">https://doi.org/10.3852/10-260</ext-link></mixed-citation></ref></ref-list></tp:taxon-treatment>
