# Supplementary material for: ﻿Two new species of Meliola (Meliolales, Sordariomycetes) from Guizhou Province, China
Source: MycoKeys. 2025 Sep 15;122:223–36. doi: 10.3897/mycokeys.122.161471 (PMC12455215; doi:10.3897/mycokeys.122.161471)
Supplement: XML Treatment for Meliola lindericola [file mycokeys.122.161471-treatment2.xml]

<!DOCTYPE tp:taxon-treatment
  PUBLIC "-//TaxonX//DTD Taxonomic Treatment Publishing DTD v0 20100105//EN" "tax-treatment-NSO.dtd">
<tp:taxon-treatment xmlns:tp="http://www.plazi.org/taxpub"><tp:treatment-meta><kwd-group><label>Taxon classification</label><kwd>
              <named-content content-type="kingdom">Fungi</named-content>
            </kwd><kwd>
              <named-content content-type="order">Meliolales</named-content>
            </kwd><kwd>
              <named-content content-type="family">Meliolaceae</named-content>
            </kwd></kwd-group><mixed-citation publication-type="journal"><person-group><name><surname>Feng</surname><given-names>Yuzhe</given-names></name><name><surname>Liu</surname><given-names>Yuwei</given-names></name><name><surname>Hongsanan</surname><given-names>Sinang</given-names></name><name><surname>Tarafder</surname><given-names>Entaj</given-names></name><name><surname>Deng</surname><given-names>Xiaolu</given-names></name><name><surname>Yang</surname><given-names>Tian</given-names></name><name><surname>Sun</surname><given-names>Jipeng</given-names></name><name><surname>Wen</surname><given-names>Ting-Chi</given-names></name><name><surname>Zeng</surname><given-names>Xiang-Yu</given-names></name><name><surname>Liu</surname><given-names>Fengquan</given-names></name></person-group><article-title>﻿Two new species of <italic><tp:taxon-name><tp:taxon-name-part taxon-name-part-type="genus" reg="Meliola">Meliola</tp:taxon-name-part></tp:taxon-name></italic> (<tp:taxon-name><tp:taxon-name-part taxon-name-part-type="order">Meliolales</tp:taxon-name-part></tp:taxon-name>, <tp:taxon-name><tp:taxon-name-part taxon-name-part-type="class">Sordariomycetes</tp:taxon-name-part></tp:taxon-name>) from Guizhou Province, China</article-title><source>MycoKeys</source><day>15</day><month>09</month><year>2025</year><volume>122</volume><fpage>223</fpage><lpage>236</lpage><pub-id pub-id-type="doi">10.3897/mycokeys.122.161471</pub-id></mixed-citation></tp:treatment-meta><tp:nomenclature><label>﻿</label><tp:taxon-name><object-id xmlns:xlink="http://www.w3.org/1999/xlink" content-type="arpha" xlink:type="simple">6EB2A266-62F5-5454-A0AC-518792A46F02</object-id>
            <tp:taxon-name-part taxon-name-part-type="genus" reg="Meliola">Meliola</tp:taxon-name-part>
            <tp:taxon-name-part taxon-name-part-type="species" reg="lindericola">lindericola</tp:taxon-name-part>
            <object-id xmlns:xlink="http://www.w3.org/1999/xlink" xlink:type="simple">Index Fungorum: IF903770</object-id>
          </tp:taxon-name><tp:taxon-authority>Y.Z. Feng &amp; X.Y. Zeng</tp:taxon-authority><tp:taxon-status xmlns:xlink="http://www.w3.org/1999/xlink" xlink:type="simple">sp. nov.</tp:taxon-status><xref ref-type="fig" rid="F3">Fig. 3</xref></tp:nomenclature><tp:treatment-sec sec-type="etymology" id="SECID0EXXBG"><title>Etymology.</title><p>in reference to the host species name.</p></tp:treatment-sec><tp:treatment-sec sec-type="Holotype" id="SECID0E3XBG"><title>Holotype.</title><p>IFRD99007.</p></tp:treatment-sec><tp:treatment-sec sec-type="description" id="SECID0EBYBG"><title>Description.</title><p><bold><italic>Parasitic</italic></bold> on the surface of living leaves. Colonies 10–12 mm in diameter, hypophyllous, sometimes epiphyllous, black, dense to subdense. <bold><italic>Hyphae</italic></bold> superficial, straight to substraight, branched, septate, darker at septa, each cell (18-) 21–45 µm (x̄ = 40 µm, n = 20) long, with dark brown setae. <bold><italic>Hyphal setae</italic></bold> 121–162 µm long, scattered, denser around ascomata, straight, with obtuse tip. <bold><italic>Asci</italic></bold> unitunicate, 2–3-spored, ovoid at young state, asci wall attenuated or broken when mature, without a fixed shape. <bold><italic>Appressoria</italic></bold> 22.3–29.8 × 11–16.5 µm (x̄ = 26.1 × 14 µm, n = 20), 2–celled, brown, clavate, straight to curved, formed near septa, alternate to unilateral, antrorse. <bold>Sexual morph: <italic>Ascomata</italic></bold> up to 120 µm in diameter, subdense, scattered, dark brown, globose to subglobose, outer wall rough, with a central ostiole and basal setae. Asci not observed. <bold><italic>Ascospores</italic></bold> 21.3–25.5 × 6.8–9.3 µm (x̄ = 21.7 × 8.2 µm, n = 30), hyaline ascospores 19.8–21.1 × 4.4–8.2 µm (x̄ = 20.6 × 5.7 µm, n = 6), cylindrical or oblong, hyaline when young, becoming dark brown when mature, 2–4-septate, constricted at the septa, rounded at both ends, smooth-walled. <bold>Asexual morph</bold>: Phialides 14.3–19.3 × 8.3–13 µm (x̄ = 16.4 × 9.8 µm, n = 6), opposite to unilateral, few mixed with appressoria, ampulliform.</p></tp:treatment-sec><tp:treatment-sec sec-type="material" id="SECID0EBZBG"><title>Material examined.</title><p>China • Guizhou Province, Libo County; <named-content xmlns:xlink="http://www.w3.org/1999/xlink" content-type="dwc:verbatimCoordinates" xlink:type="simple"><named-content content-type="geo-json" specific-use="{&#34;type&#34;:&#34;Point&#34;,&#34;coordinates&#34;:[107.735000,25.252778]}" id="NCID0EKZBG" xlink:type="simple">25°15'10"N, 107°44'6"E</named-content></named-content>; on living leaves of <italic><tp:taxon-name><tp:taxon-name-part taxon-name-part-type="genus" reg="Lindera">Lindera</tp:taxon-name-part></tp:taxon-name></italic> sp.; 12 Jul. 2022; Yu-Wei Liu leg.; IFRD99007 (holotype).</p></tp:treatment-sec><tp:treatment-sec sec-type="notes" id="SECID0EWZBG"><title>Notes.</title><p>This collection is typical of <italic><tp:taxon-name><tp:taxon-name-part taxon-name-part-type="genus" reg="Meliola">Meliola</tp:taxon-name-part></tp:taxon-name></italic> in having hyphal setae (<xref ref-type="bibr" rid="B8">Goos 1974</xref>). Phylogenetically, this new collection clusters with <italic><tp:taxon-name><tp:taxon-name-part taxon-name-part-type="genus" reg="Meliola">M.</tp:taxon-name-part> <tp:taxon-name-part taxon-name-part-type="species" reg="pistaciicola">pistaciicola</tp:taxon-name-part></tp:taxon-name></italic>, but with 10% (186/203, 87/99 nucleotides, 5 gaps), 8% (773/837 nucleotides, 9 gaps), and 1% (994/999 nucleotides, no gaps) differences in <abbrev xmlns:xlink="http://www.w3.org/1999/xlink" xlink:title="internal transcribed spacer" id="ABBRID0ES1BG" xlink:type="simple">ITS</abbrev>, <abbrev xmlns:xlink="http://www.w3.org/1999/xlink" xlink:title="large subunit ribosomal RNA" id="ABBRID0EW1BG" xlink:type="simple">LSU</abbrev>, and <abbrev xmlns:xlink="http://www.w3.org/1999/xlink" xlink:title="small subunit ribosomal RNA" id="ABBRID0E11BG" xlink:type="simple">SSU</abbrev> regions, respectively. Moreover, <italic><tp:taxon-name><tp:taxon-name-part taxon-name-part-type="genus" reg="Meliola">M.</tp:taxon-name-part> <tp:taxon-name-part taxon-name-part-type="species" reg="lindericola">lindericola</tp:taxon-name-part></tp:taxon-name></italic> is morphologically different in having shorter hyphae setae (162 <italic>vs</italic> 700 µm), smaller ascomata (120 <italic>vs</italic> 230 µm), ascospores (21.3–25.5 × 6.8–9.3 <italic>vs</italic> 43–55 × 17–25 μm), and phialides (14.3–19.3 × 8.3–13.0 <italic>vs</italic> 21–31 × 9–12 μm), and the phialides are opposite (<xref ref-type="bibr" rid="B44">Zeng et al. 2022</xref>). Besides, <italic><tp:taxon-name><tp:taxon-name-part taxon-name-part-type="genus" reg="Meliola">M.</tp:taxon-name-part> <tp:taxon-name-part taxon-name-part-type="species" reg="lindericola">lindericola</tp:taxon-name-part></tp:taxon-name></italic> has larger appressoria (22.3–29.8 × 11.0–16.5 <italic>vs</italic> 13.2–16.7 × 8.1–12 μm), smaller ascospores (21.3–25.5 × 6.8–9.3 <italic>vs</italic> 39.4–47.6 × 12.6–17.9 μm), shorter setae (121–162 <italic>vs</italic> 132–227 μm), and an obtuse tip than <italic><tp:taxon-name><tp:taxon-name-part taxon-name-part-type="genus" reg="Meliola">M.</tp:taxon-name-part> <tp:taxon-name-part taxon-name-part-type="species" reg="liboense">liboense</tp:taxon-name-part></tp:taxon-name></italic>. Although the original description of <italic><tp:taxon-name><tp:taxon-name-part taxon-name-part-type="genus" reg="Meliola">M.</tp:taxon-name-part> <tp:taxon-name-part taxon-name-part-type="species" reg="linderae">linderae</tp:taxon-name-part></tp:taxon-name></italic> from the same host is unavailable for direct comparison, the distinct morphological features and molecular data obtained from our specimens support its recognition as a new species.</p><fig id="F3" position="float" orientation="portrait"><object-id xmlns:xlink="http://www.w3.org/1999/xlink" content-type="doi" xlink:type="simple">10.3897/mycokeys.122.161471.figure3</object-id><object-id xmlns:xlink="http://www.w3.org/1999/xlink" content-type="arpha" xlink:type="simple">D74AC657-BD1D-5B28-BF2E-01B6B8AB2ED8</object-id><label>Figure 3.</label><caption><p><italic><tp:taxon-name><tp:taxon-name-part taxon-name-part-type="genus" reg="Meliola">Meliola</tp:taxon-name-part> <tp:taxon-name-part taxon-name-part-type="species" reg="lindericola">lindericola</tp:taxon-name-part></tp:taxon-name></italic> (IFRD99007). a. Fresh leaf of <italic><tp:taxon-name><tp:taxon-name-part taxon-name-part-type="genus" reg="Lindera">Lindera</tp:taxon-name-part></tp:taxon-name></italic> sp.; b. Colonies on the leaf surface; c. Ascomata on the leaf surface; d, e. Reticulate hyphae with appressoria and phialides; f-h. Asci from young to mature; i-m. Ascospores; n. Hyphal setae. Scale bars: 2000 μm (b); 1000 μm (c); 200 μm (d); 50 μm (e); 20 μm (f-m); 50 μm (n).</p></caption><graphic xmlns:xlink="http://www.w3.org/1999/xlink" xlink:href="mycokeys-122-223-g003.jpg" position="float" orientation="portrait" xlink:type="simple" id="oo_1416737.jpg"><uri content-type="original_file" xlink:type="simple">https://binary.pensoft.net/fig/1416737</uri></graphic></fig></tp:treatment-sec><ref-list><ref id="B8"><mixed-citation xmlns:xlink="http://www.w3.org/1999/xlink" xlink:type="simple"><person-group><name name-style="western"><surname>Goos</surname><given-names>R</given-names></name></person-group> (<year>1974</year>) <article-title>A scanning electron microscope and in vitro study of <italic><tp:taxon-name><tp:taxon-name-part taxon-name-part-type="genus">Meliola</tp:taxon-name-part> <tp:taxon-name-part taxon-name-part-type="species">palmicola</tp:taxon-name-part></tp:taxon-name></italic>.</article-title><source>The Proceedings of the Iowa Academy of Science</source><volume>81</volume>: <fpage>23</fpage>–<lpage>27</lpage>. <ext-link xlink:href="https://scholarworks.uni.edu/pias/vol81/iss1/10" ext-link-type="uri" xlink:type="simple">https://scholarworks.uni.edu/pias/vol81/iss1/10</ext-link></mixed-citation></ref><ref id="B44"><mixed-citation xmlns:xlink="http://www.w3.org/1999/xlink" xlink:type="simple"><person-group><name name-style="western"><surname>Zeng</surname><given-names>XY</given-names></name><name name-style="western"><surname>Jeewon</surname><given-names>R</given-names></name><name name-style="western"><surname>Hongsanan</surname><given-names>S</given-names></name><name name-style="western"><surname>Hyde</surname><given-names>KD</given-names></name><name name-style="western"><surname>Wen</surname><given-names>TC</given-names></name></person-group> (<year>2022</year>) <article-title>Unravelling evolutionary relationships between epifoliar <tp:taxon-name><tp:taxon-name-part taxon-name-part-type="family">Meliolaceae</tp:taxon-name-part></tp:taxon-name> and angiosperms.</article-title><source>Journal of Systematics and Evolution</source><volume>60</volume>: <fpage>23</fpage>–<lpage>42</lpage>. <ext-link xlink:href="10.1111/jse.12643" ext-link-type="doi" xlink:type="simple">https://doi.org/10.1111/jse.12643</ext-link></mixed-citation></ref></ref-list></tp:taxon-treatment>
